# Supplementary material for: Native Top-Down Mass Spectrometry Combined with High-Resolution Charge Variant Analysis of Trastuzumab Originator and Biosimilars
Source: J Am Soc Mass Spectrom. 2026 Apr 17;37(5):1173–86. doi: 10.1021/jasms.5c00438 (PMC13154209; doi:10.1021/jasms.5c00438)
Supplement: Supplementary file 2 [file js5c00438_si_002.xlsx]

## Sheet: Supplementary Table S3
		Herceptin			Kanjinti			Ogivri			Trazimera			Zercepac
Identified species	Theoretical mass (Da)	Experimental mass (Da)	Mass error (ppm)	Apex RT (min)	Experimental mass (Da)	Mass error (ppm)	Apex RT (min)	Experimental mass (Da)	Mass error (ppm)	Apex RT (min)	Experimental mass (Da)	Mass error (ppm)	Apex RT (min)	Experimental mass (Da)	Mass error (ppm)	Apex RT (min)
Trastuzumab, 1×M5_M5, 2×K_loss	147600	147602	12.4	12.98	147603	21.2	12.87	N.F.	N.F.	N.F.	N.F.	N.F.	N.F.	147600	1.83099	13.01
Trastuzumab, 1×M5_G0F, 2×K_loss	147828	N.F.	N.F.	N.F.	N.F.	N.F.	N.F.	147830	2.92293	12.66	N.F.	N.F.	N.F.	N.F.	N.F.	N.F.
Trastuzumab, 1×G0_G0, 2×K_loss	147764	147767	17.1	12.94	147768	21.9	12.9	N.F.	N.F.	N.F.	147767	18.4	12.75	147766	8.5	12.97
Trastuzumab, 1×G0_G0F, 2×K_loss	147910	147913	19.3	12.91	147913	7.36386	12.9	147916	34.7	12.69	147912	12.6	12.68	147916	35.9	13.04
Trastuzumab, 1×G0F_G0F, 2×K_loss	148057	148058	7.2	12.88	148059	18.2	12.8	148058	12.1	12.62	148057	4.6	12.75	148056	5.17527	13.01
Trastuzumab, 1×G0F_G1F, 2×K_loss	148219	148217	8.53064	12.91	148219	2.97557	12.87	148219	3.0128	12.66	148218	5.11844	12.61	148218	5.694	13.04
Trastuzumab, 1×G1F_G1F, 2×K_loss	148381	148380	7.85173	12.88	148380	2.93318	12.83	148382	8.2	12.62	148380	3.10325	12.58	148380	2.92681	12.9
Trastuzumab, 1×G1F_G2F, 2×K_loss	148543	148542	3.44098	12.98	148544	7.3	12.8	148546	22.6	12.62	148544	5.4	12.61	148544	8.5	12.87
Trastuzumab, 1×G2F_G2F, 2×K_loss	148705	148706	6.9	12.77	148706	6	12.73	148708	17.3	12.69	148706	4.6	12.61	148707	15.3	12.53
Trastuzumab, 1×M5_M5, 2×K_loss, 1×deamidation	147601	N.F.	N.F.	N.F.	N.F.	N.F.	N.F.	N.F.	N.F.	N.F.	N.F.	N.F.	N.F.	147602	5.03744	9.86
Trastuzumab, 1×G0_G0, 2×K_loss, 1×deamidation	147765	147765	3.13132	9.757	N.F.	N.F.	N.F.	N.F.	N.F.	N.F.	147767	12.2233	9.388	147767	13.7231	9.719
Trastuzumab, 1×G0_G0F, 2×K_loss, 1×deamidation	147911	147915	24.2809	9.757	147914	17.0027	9.716	N.F.	N.F.	N.F.	147912	5.96707	9.59	147916	31.3025	9.75
Trastuzumab, 1×G0F_G0F, 2×K_loss, 1×deamidation	148058	148058	0.593753	12.88	148059	11.5677	9.682	148058	5.45269	9.47	148057	1.99562	5.92	148056	11.7981	9.79
Trastuzumab, 1×G0F_G1F, 2×K_loss, 1×deamidation	148220	148220	3.93837	9.723	148219	3.70086	9.613	148219	3.66363	9.4	148218	11.7948	9.49	148218	12.3703	9.82
Trastuzumab, 1×G1F_G1F, 2×K_loss, 1×deamidation	148382	148381	3.64335	9.653	148382	3.60113	9.647	148382	1.5482	12.62	148380	9.75886	9.46	148380	9.58243	9.88
Trastuzumab, 1×G1F_G2F, 2×K_loss, 1×deamidation	148544	148545	4.24117	9.62	148544	0.677777	9.578	148546	15.9797	9.38	148544	1.20036	9.42	148545	6.0562	9.857
Trastuzumab, 1×G2F_G2F, 2×K_loss, 1×deamidation	148706	148706	0.288832	9.83	148706	2.05174	9.613	N.F.	N.F.	N.F.	148706	2.04269	12.61	148707	8.67177	9.75
Trastuzumab, 1×M5_M5, 2×K_loss, 1×pyroGlu	147582	N.F.	N.F.	N.F.	N.F.	N.F.	N.F.	N.F.	N.F.	N.F.	N.F.	N.F.	N.F.	N.F.	N.F.	N.F.
Trastuzumab, 1×G0_G0, 2×K_loss, 1×pyroGlu	147746	N.F.	N.F.	N.F.	N.F.	N.F.	N.F.	N.F.	N.F.	N.F.	N.F.	N.F.	N.F.	147743	21.7266	14.88
Trastuzumab, 1×G0_G0F, 2×K_loss, 1×pyroGlu	147892	147894	12.9	14.75	147896	24.4	14.67	N.F.	N.F.	N.F.	147895	15.3	14.48	147895	16.8	14.53
Trastuzumab, 1×G0F_G0F, 2×K_loss, 1×pyroGlu	148039	148038	3.13649	14.61	148522	2.8	14.64	148038	5.24356	14.56	148040	6.8	14.52	148038	0.910014	14.6
Trastuzumab, 1×G0F_G1F, 2×K_loss, 1×pyroGlu	148201	148199	12.0138	14.64	148201	1.0244	14.6	148200	2.43285	14.56	148198	19.8571	14.24	N.F.	N.F.	N.F.
Trastuzumab, 1×G1F_G1F, 2×K_loss, 1×pyroGlu	148363	148362	8.58948	14.71	148362	3.06039	14.57	148363	4.4	14.49	148362	8.59821	14.31	N.F.	N.F.	N.F.
Trastuzumab, 1×G1F_G2F, 2×K_loss, 1×pyroGlu	148525	148523	14.4421	14.61	148526	7.1	14.5	148528	22.6	14.49	N.F.	N.F.	N.F.	N.F.	N.F.	N.F.
Trastuzumab, 1×G2F_G2F, 2×K_loss, 1×pyroGlu	148687	N.F.	N.F.	N.F.	N.F.	N.F.	N.F.	N.F.	N.F.	N.F.	N.F.	N.F.	N.F.	N.F.	N.F.	N.F.
Trastuzumab, 1×M5_G0F, 2×K_loss, 1×succinimide	147811	N.F.	N.F.	N.F.	N.F.	N.F.	N.F.	147814	16.2	15.5	N.F.	N.F.	N.F.	N.F.	N.F.	N.F.
Trastuzumab, 1×G0_G0, 2×K_loss, 1×succinimide	147747	N.F.	N.F.	N.F.	N.F.	N.F.	N.F.	N.F.	N.F.	N.F.	N.F.	N.F.	N.F.	147747	1.30642	15.57
Trastuzumab, 1×G0_G0F, 2×K_loss, 1×succinimide	147893	147894	4.43546	15.54	147896	17.7595	15.542	N.F.	N.F.	N.F.	147895	8.59616	15.49	147895	10.0935	15.64
Trastuzumab, 1×G0F_G0F, 2×K_loss, 1×succinimide	148040	148038	9.8	14.61	148522	3.8	15.51	148039	1.97747	15.43	148038	10.8	15.46	148038	7.6	15.57
Trastuzumab, 1×G0F_G1F, 2×K_loss, 1×succinimide	148202	148199	18.7	14.64	148201	7.7	15.507	148200	9.1	15.43	148200	10.4	15.46	148198	27.5	15.57
Trastuzumab, 1×G1F_G1F, 2×K_loss, 1×succinimide	148364	148362	15.2	14.71	148362	9.7	15.51	148363	2.28079	15.43	148363	7.6	15.46	148363	7.6	15.64
Trastuzumab, 1×G1F_G2F, 2×K_loss, 1×succinimide	148526	148523	21.1	14.61	148526	0.457338	15.507	148528	15.9841	15.39	148523	17.4	15.38	148527	7.90879	15.67
Trastuzumab, 1×G2F_G2F, 2×K_loss, 1×succinimide	148689	N.F.	N.F.	N.F.	N.F.	N.F.	N.F.	N.F.	N.F.	N.F.	N.F.	N.F.	N.F.	N.F.	N.F.	N.F.
Trastuzumab, 1×M5_M5, 1×K_loss	147732	N.F.	N.F.	N.F.	N.F.	N.F.	N.F.	N.F.	N.F.	N.F.	N.F.	N.F.	N.F.	147730	13	14.57
Trastuzumab, 1×G0_G0, 1×K_loss	147892	N.F.	N.F.	N.F.	N.F.	N.F.	N.F.	N.F.	N.F.	N.F.	147895	14.9	14.2	147895	16.4	14.53
Trastuzumab, 1×G0_G0F, 1×K_loss	148039	N.F.	N.F.	N.F.	N.F.	N.F.	N.F.	N.F.	N.F.	N.F.	148184	2.22522	14.52	148038	1.2	14.6
Trastuzumab, 1×G0F_G0F, 1×K_loss	148185	N.F.	N.F.	N.F.	N.F.	N.F.	N.F.	N.F.	N.F.	N.F.	148344	6.35774	14.27	148185	1.87929	14.43
Trastuzumab, 1×G0F_G1F, 1×K_loss	148347	N.F.	N.F.	N.F.	N.F.	N.F.	N.F.	N.F.	N.F.	N.F.	148508	5.71987	14.27	148346	3.26556	14.43
Trastuzumab, 1×G1F_G1F, 1×K_loss	148509	N.F.	N.F.	N.F.	N.F.	N.F.	N.F.	N.F.	N.F.	N.F.	148672	6.84198	14.13	148509	2.84481	14.39
Trastuzumab, 1×G1F_G2F, 1×K_loss	148671	N.F.	N.F.	N.F.	N.F.	N.F.	N.F.	N.F.	N.F.	N.F.	148831	13.5049	14.2	148670	10.4	14.36
Trastuzumab, 1×G2F_G2F, 1×K_loss	148833	N.F.	N.F.	N.F.	N.F.	N.F.	N.F.	N.F.	N.F.	N.F.	N.F.	N.F.	N.F.	148832	10.7773	14.22
Trastuzumab, 1×G0_G0	148021	N.F.	N.F.	N.F.	N.F.	N.F.	N.F.	N.F.	N.F.	N.F.	148024	20.9193	16.19	N.F.	N.F.	N.F.
Trastuzumab, 1×G0_G0F	148167	N.F.	N.F.	N.F.	N.F.	N.F.	N.F.	N.F.	N.F.	N.F.	148168	11.5513	16.22	N.F.	N.F.	N.F.
Trastuzumab, 1×G0F_G0F	148312	N.F.	N.F.	N.F.	N.F.	N.F.	N.F.	N.F.	N.F.	N.F.	148312	4.2254	16.22	N.F.	N.F.	N.F.
Trastuzumab, 1×G0F_G1F	148475	N.F.	N.F.	N.F.	N.F.	N.F.	N.F.	N.F.	N.F.	N.F.	148474	5.76476	16.22	N.F.	N.F.	N.F.
Trastuzumab, 1×G1F_G1F	148637	N.F.	N.F.	N.F.	N.F.	N.F.	N.F.	N.F.	N.F.	N.F.	148639	12.2487	16.19	N.F.	N.F.	N.F.
Trastuzumab, 1×G1F_G2F	148799	N.F.	N.F.	N.F.	N.F.	N.F.	N.F.	N.F.	N.F.	N.F.	148799	0.569044	16.19	N.F.	N.F.	N.F.
